# Supplementary material for: Cell Wall Invertases from Maternal Tissues Modulate Sucrose Flux in Apoplastic Pathways During Rice Anther and Seed Development
Source: Int J Mol Sci. 2024 Oct 28;25(21):11557. doi: 10.3390/ijms252111557 (PMC11546591; doi:10.3390/ijms252111557)
Supplement: Supplementary file 1 [file ijms-25-11557-s001.zip]

Archive with 1 entries (1 files):
- ijms-3265829-supplementary.pdf
